# Supplementary material for: Massive Screening of Food Extracts for Quality Assessment and Standardization of Allergenic Activity
Source: Biosensors (Basel). 2024 Dec 13;14(12):615. doi: 10.3390/bios14120615 (PMC11674539; doi:10.3390/bios14120615)
Supplement: Supplementary file 1 [file biosensors-14-00615-s001.zip]

Archive with 1 entries (1 files):
- biosensors-3315234-supplementary.pdf
